# Supplementary material for: Direct Capture Methods Reveal Extensive Organohalide Chemical Space in Marine Environments
Source: Mar Drugs. 2026 Jul 4;24(7):237. doi: 10.3390/md24070237 (PMC13413282; doi:10.3390/md24070237)
Supplement: Supplementary file 1 [file marinedrugs-24-00237-s001.zip]

Archive with 1 entries (1 files):
- marinedrugs-4379009-supplementary.pdf
